# Supplementary material for: Transcriptional regulatory cascade of LcMYB71 and LcNAC73 affects low-temperature and drought stress response in Lonicera caerulea
Source: Front Plant Sci. 2023 Nov 27;14:1288947. doi: 10.3389/fpls.2023.1288947 (PMC10711284; doi:10.3389/fpls.2023.1288947)
Supplement: Supplementary file 7 [file Table_1.xls]

## Sheet: Sheet1
Supplementary Table S1: The primer sequences used in vector construction.
Gene	Forward primers (5'-3')	Reverse primers (5'-3')
pMD18-T-proNAC73	TAAAACACATACATATAC	GATTTCTTCCCTAGCTTG
pGreenⅡ0800-p1869	CGAATTCCTGCAGCCCTAAAACACATACATATAC	GAACTAGTGGATCCCCCGATTTCTTCCCTAGCTTG
pGreenⅡ0800-p1296	CGAATTCCTGCAGCCCTATATTTAATTTGCTCAC	GAACTAGTGGATCCCCCGATTTCTTCCCTAGCTTG
pGreenⅡ0800-p771	CGAATTCCTGCAGCCCCACTTGTACCATAATATTG	GAACTAGTGGATCCCCCGATTTCTTCCCTAGCTTG
pGreenⅡ0800-p363	CGAATTCCTGCAGCCCCAAATATTCATTCCTAC	GAACTAGTGGATCCCCCGATTTCTTCCCTAGCTTG
prokⅡ-NAC73	CTCTAGAGGATCCCCATGACTGTCATTGGTG	TCGAGCTCGGTACCCTTAGACACGAGAGTC
pFGC5941-P-NAC73	CATGCCATGGCTTTTAGAACACTTGGAC	CACAAAACTGGAAAAACCATTTAAATGTAC
pFGC5941-AN-NAC73	TCCCCCCGGGCTTTTAGAACACTTGGAC	CGCGGATCCGGTTTTTCCAGTTTTGTG
prokⅡ-MYB71	CTCTAGAGGATCCCCATGACAGAGCAAAATTTAG	TCGAGCTCGGTACCCTTAGCTACTCCAAATCC
pFGC5941-P-MYB71	CCGCTCGAGGATACTAGGAAGTCAAAAG	TTGGCGCGCCCCCCTTGTTGAACATTG
pFGC5941-AN-MYB71	TCCCCCCGGGGATACTAGGAAGTCAAAAG	CGCGGATCCCCCCTTGTTGAACATTG
pGADT7-Rec2-MYB71	TGGCCATTATGGCCCGGGATGACAGAGCAAAATTTAG	GACATGTTTTTTCCCGGGGCTACTCCAAATCCCTG
pHIS2-pro1	AATTCGCTATAATATTGTTTGGTTGGGTTTTTAAGAGCT	CTTAAAAACCCAACCAAACAATATTATAGCG
pHIS2-pro2	AATTCCATTTAAAACTCTAACCAAACATATGCGTAGAGCT	CTACGCATATGTTTGGTTAGAGTTTTAAATGG
pHIS2-pro3	AATTCACAGCTAAACCACCACCATAGCCTACAGGTGAGCT	ACCTGTAGGCTATGGTGGTGGTTTAGCTGTG
pHIS2-pro4	AATTCTCACATAATCTTCAACCAAATTGATGAAACGAGCT	CGTTTCATCAATTTGGTTGAAGATTATGTGAG
pHIS2-pro5	AATTCATCCACCAAATTAACTGTATCACTTGAGAGAGCT	CTCTCAAGTGATACAGTTAATTTGGTGGATG
pBI21-GFP-NAC73	TCCCCCCGGGATGACTGTCATTGGTGAC	GACTAGTGACACGAGAGTCCTCGTG
pCZN1-MYB71	CATATGACAGAGCAAAATTTAGGG	TCTAGATTAGCTACTCCAAATCCCTGC
pro1-LUC	CGAATTCCTGCAGCCCGCTATAATATTGTTTGGTTGGGTTTTTAAA	GAACTAGTGGATCCCCCTTTAAAAACCCAACCAAACAATATTATAGC
pro2-LUC	CGAATTCCTGCAGCCCCATTTAAAACTCTAACCAAACATATGCGTA	GAACTAGTGGATCCCCCTACGCATATGTTTGGTTAGAGTTTTAAATG
