# Supplementary material for: Transcriptional regulatory cascade of LcMYB71 and LcNAC73 affects low-temperature and drought stress response in Lonicera caerulea
Source: Front Plant Sci. 2023 Nov 27;14:1288947. doi: 10.3389/fpls.2023.1288947 (PMC10711284; doi:10.3389/fpls.2023.1288947)
Supplement: Supplementary file 8 [file Table_2.xls]

## Sheet: Sheet1
Supplementary Table S2: The primer sequences used in real-time RT-PCR.
Gene	GenBank Accession number	Forward primers (5'-3')	Reverse primers (5'-3')
Actin	FJ618517	AAACAATGGCTGATGCTG	ACAATACCGTGCTCAATAGG
β-tubulin	FJ618519	GGAAGCCATAGAAAGACC	CAACAAATGTGGGATGCT
ATSOS1	At2G01980	CTTGGATCTCTCGAATATG	GGAAACGTGACCTTCACAAG
ATSOS2	At5G35410	GATAGAATTGTTCATAAAGGG	GGAGTTCCACATGTGGTACGC
ATSOS3	At5G24270	GTATGAACTGTTCAAGAAGC	CAAATTTGACTTTTTCATGG
ATNHX1	At5G27150	CTTTAGTGAAGATCTTTTC	GAATCTGTTGCAGCAAATATG
ATNHX2	At3G05030	GAGGGAAAAACTCACATCTC	CGCCCAAGTCAAAGGTCC
ATNHX3	At5G55470	CCTTCTTCCTCCAATAATC	GTTCCTATGGCAAGATAGTC
ATNHX4	At3G06370	CGCAGGGTTTCAGGTTAAG	CAAGAGAGGTGTCTCGTC
ATNHX5	At1G54370	CGTGGTTTAATTTCCACG	CATAAGACACTCAACAAAG
ATMYB61	At1G09540	CTTCATGCCGTCCTTGGAAAC	CGCAGAAGAGGAACTAGGAG
ATSOD1	At1G08830	GATGGTAAAACACACGGTGC	GCCAGGCTGAGTTCATGGCCTC
ATSOD2	At1G12520	GTCACCCGGAACCCACAGC	CCGAATAAAAGGCCTCTCC
ATSOD3	At2G28190	GATTTCATCTCCATGAGTTTG	CAGAATTAGGACCAGTCAGAG
ATSOD4	At3G10920	GAAGAACCTTGCTCCTTCCAG	GATTGGCAGTTGTGTCAACAAC
ATSOD5	At3G56350	GAAGGAGGTGGCAAACCAC	TCTTGTACTGTGGATAGTAG
ATSOD6	At4G25100	GAGAGCTTCTTGCTTTGCTTG	CATGCTCCCAGACATCAATG
ATSOD7	At5G18100	CTGGACCTCACTTCAATCC	CTCCTTTCCCAAGGTCATCAG
ATSOD8	At5G51100	CGCTGCACAGGTCTATAACC	AATATCGTCCCACACGAGTG
ATSOD9	At1G54370	GTCGGTATACTTGCTAATATC	CATGAGATACATAGAGCC
ATPOD1	At1G24110	TCTGACCGTTCAAGAAATGG	TGGAGCAACCCGTAACCGTG
ATPOD2	At2G18140	TCCGGGAGCCACACCATTGG	TGGTCGGAATTCAACAGTC
ATPOD3	At2G18150	CCAATCCGGAAACGGAAGTC	TCTGCATACTTCTTGACGAG
ATPOD4	At3G49110	GCAACACTGGATTACCTGAC	CCATCAGCATATGCTCTCAC
ATPOD5	At4G08770	TCGACAGCGAATATGCCGAC	GAACTCTTGCTCCGATCCTC
ATPOD6	At4G30170	AGCCGTCACGGCCTCTCTC	CAAGATTTGATCTGACGTG
ATPOD7	At5G66390	GACTGTTCCTGACATCCAC	CTTGAAGTACATGTTGTCG
ATPOD8	At5G58390	ATCCCTCCTCCGATCACTAC	GTCGAACCTATCGGGAGAG
ATPOD9	At5G58400	GGCAAGCCAGGTGCGTCAC	TCCGGCTGTAGGATACGAC
ATPOD10	At5G47000	CTCACTAAGTTCAAGCGTC	GAATAGGGTCTGGTCACCTC
ATP5CS1	At2G39880	AGCTTTGCGGATCTTCAGAAGC	CTCATTGAAAATTGGAATAACC
ATP5CS2	At3G55610	CAGTTTTGCAGATTTACAGAAG	CATTGAAAACTGGAATAACCC
At4G15430	At4G15430	CAATTGGATGCCTGAAGC	CCCAAAATCTAGGTGACCC
AT5G17300	AT5G17300	CGGGCGAGCTTGGAGACG	CTTGTTTGATCTGCCTCG
AT5G45890	AT5G45890	CACTGGTTTCAAAGGTGTC	GCTGTTGTTCTGACAAAG
AT2G46830	AT2G46830	GAGGCTGAAGCTAAAGGTG	CTTCCTGCAGAGTTTTCTC
AT3G48360	AT3G48360	GATCTAAAAGAGTCATCAAG	CATCGGGTGCGTCGCAGAG
AtCESA4	At5G44030	CAAACGAAGACAAAGAAG	CTCGGTTAATCGGAAAC
AtCESA8	At4G18780	GAAGAACAGAGTGGAGAG	GGTAGTTAAAAAACAGAGC
AtCSLG1	At4G24000	CTAAACCGGAGGACTTTC	CTTCAGGAGAGCGATCTTG
AtCSLG2	At4G24010	GAGAAATATGCAGCTAAAC	GAACATTATTCTTCTTGC
AtCSLA9	At5G03760	GATGACATCGAGCTTGG	GTATCCATTTCTGTTGTC
AtbHLH	At5G51780	GCTAAGTGTGAGGAGAG	CAACAATAGAGGAGATG
AtNAC061	At3G44350	GTCGAGGAGATGCAGAAC	GTTTCAACTGCTTTATATTC
AtNAC036	At2G17040	CTTCTTTGTACCAAGGG	CAAAGCACAACATCCTTTG
AtNAC090	At5G22380	GATGTCGAGGAGACGCTG	GTTTCGTCAACGGCGTGG
AtMYB63	At1G79180	CTATGGGAACAAGTGGTC	CCCAGAAGACATAGATG
AtWRKY38	At5G22570	CAAGAAAAGAAAGATTG	GTTCGGTTTTGCAAGTG
AtZFP2	At5G57520	CTTCTTCATCTTCTTCC	CTTTCGAGAAATCCTTG
AtCSLG3	At4G23990	CTCGCCTTCATGTGGGC	GAGAACTTAGCTGCCTC
At1G22990	At1G22990	CGGTGAATATTAAGGTG	GCTCCGACTTCCTCAC
At2G39330	At2G39330	CAAAGAGTTTGTACTTC	GTAAACTCCAAGCGCGTC
At3G25770	At3G25770	CTCTCTCCCAAAACGGG	GCTTCGAATCTTTCACC
At4G25490	At4G25490	GAGAGAGCCAAACAAG	GGTCGTCGTATCACACG
At5G67480	At5G67480	CATCTATGCTCATGCC	CACAGACCCGTTTCAGC
AtRHC1	At4G22790	GCTTAACCTAGCCGGAG	CTTCTCTTTGACCAAAAC
AtHPP2C5	At2G40180	GAAACGGTGTTGAAAAG	GACCATCAAATACCCC
proLcNAC73	OP150480	CAGACGCTATAATATTG	GAGCAAATTAAATATATAC
LcTUB1	MT344114	GTCTGTGCCGAACACGGC	CAGTATAATGGCCTTTAGC
LcACT1	MT344113	CGTCGTTTGTGACAATGG	GGTCCCACACATGACCC
LcNAC73	OP117114	CTTGCCGGGGCTACCGG	CTTCGTTTACGGGTTCC
LcMYB71	OP117115	GAAGATGGAACTGTGTC	CACGCGAAGAGTTTTTG
LcSOD1	OP117116	CGCTGTTATCCGTGGAG	GAACCAACGGCGTTACC
LcSOD2	OP117117	GCATGGCGGGCTTGACC	GTTCTCCCAGAAGAGGG
LcSOD3	OP117118	GTGTTGCAGACCCCAAAAG	CTTCGAGGCAGCCTTC
LcSOD4	OP117119	GTCAGCAACAAAACAGG	CAGCATTGTTGAATTCG
LcSOD5	OP117120	CTAACTCCGCCCCACTTAAC	GGTATCACCAAATTCGTG
LcSOD6	OP117121	GCTTACAGTGGACAAAC	GTGCAGCATTATTGAAG
LcPOD1	OP117122	GATATTCGCAACAGTTG	CAACATGCCCAAATATATC
LcPOD2	OP117123	GAGACCAATTTGGACAG	GCAGCAAAATCAGAATTG
LcPOD3	OP117124	GACCTCAAAGTCGTCTG	CCTCGGCCCGTTAACAC
LcPOD4	OP117125	GCAACAAGTTGCCCAAATG	CAGCACATGAAACAACAC
LcP5CS1	OP117126	GAAGCCGATGTTGCTGC	CTTCTGAAAGGGGGTAAAG
