# Supplementary material for: Transcriptional regulatory cascade of LcMYB71 and LcNAC73 affects low-temperature and drought stress response in Lonicera caerulea
Source: Front Plant Sci. 2023 Nov 27;14:1288947. doi: 10.3389/fpls.2023.1288947 (PMC10711284; doi:10.3389/fpls.2023.1288947)
Supplement: Supplementary file 9 [file Table_3.xls]

## Sheet: Sheet1
Supplementary Table S3: The probe sequences used in EMSA.
Gene	Forward primers (5'-3')	Reverse primers (5'-3')
P1	GCTATAATATTGTTTGGTTGGGTTTTTAAA	TTTAAAAACCCAACCAAACAATATTATAGC
P2	CATTTAAAACTCTAACCAAACATATGCGTA	TACGCATATGTTTGGTTAGAGTTTTAAATG
P3	ACAGCTAAACCACAACCATAGCCTACAGGT	ACCTGTAGGCTATGGTTGTGGTTTAGCTGT
P4	TCACATAATCTTCAACCAAATTGATGAAAC	GTTTCATCAATTTGGTTGAAGATTATGTGA
P5	ATCCACCAAATTAACTGTATCACTTGAGA	TCTCAAGTGATACAGTTAATTTGGTGGAT
